# Supplementary material for: Efficient and reproducible generation of human iPSC-derived cardiomyocytes and cardiac organoids in stirred suspension systems
Source: Nat Commun. 2024 Jul 15;15:5929. doi: 10.1038/s41467-024-50224-0 (PMC11251028; doi:10.1038/s41467-024-50224-0)
Supplement: Supplementary file 4 — Supplementary Data 1 [file 41467_2024_50224_MOESM4_ESM.xlsx]

## Sheet: Data
Extended Data 1. Markers of cell clusters in bCM and mCM iPSC-CM scRNAseq data. Marker genes of each cell cluster are shown.
markers.cluster0		markers.cluster1		markers.cluster2		markers.cluster3		markers.cluster4		markers.cluster5		markers.cluster6		markers.cluster7		markers.cluster8		markers.cluster9		markers.cluster10
NREP		CSRP3		RSPO3		ITGA1		CDC6		NEK2		MALAT1		RHOU		HIST1H3B		BNIP3		HLX
PPP1R1A		TCAP		BMP2		COL3A1		MCM5		KIF20A		EMC10		SNCG		SPC25		ENO2		CDH13
SYNE2		LMOD2		MYL7		COL6A3		CLSPN		CDC20		AC020909.2		CAMK2N1		HIST1H3G		ENO1		IL32
RHOQ		SRP14		NPPA		FBN1		DTL		CCNB2		ASH1L		NR2F2		HIST1H2AH		FAM162A		ITGA2
FITM1		FXYD1		KDR		COL1A2		GINS2		CDKN3		EPM2AIP1		TUBB2B		CDK1		NPPB		THY1
HEY2		PDLIM1		WNT2		PLAT		MCM6		CENPE		NPEPPS		TMSB4X		MKI67		PLN		HAPLN1
MT-ND1		TNFRSF12A		DOK4		IGFBP3		MCM4		MKI67		ZC3H14		ENC1		TOP2A		LDHA		FLT1
MT-CO2		NPPB		MASP1		EMILIN1		HELLS		DEPDC1		AKAP13		SULF1		HIST1H1B		SLC2A1		LIMCH1
RPS24		MYH7		MYH6		FN1		PCNA		DLGAP5		JMJD1C		UCHL1		PBK		C4orf3		LMO2
EEF1A1		TNNC1		SMPX		COL1A1		PCLAF		BIRC5		RNMT		CASC15		NDC80		STC2		ARHGDIB
MT-ND4		HSPB1		BAMBI		TMSB4X		MCM10		CCNB1		MSI2		ACTG1		RRM2		UNC5B-AS1		TAGLN2
RPL7		SYNPO2L		FBXO32		TCF21		CHAF1A		PTTG1		ABI2		TFAP2A		NUSAP1		SLC8A1		TFPI
MTUS2		LINC01405		TGFB2		IFITM3		FEN1		CENPF		PRPF38B		TLE1		UBE2C		FBXW11		RAMP2
RPL12		PRSS35		NPPB		SPARC		MCM2		KIF4A		HNRNPH1		CD24		PCLAF		VKORC1		ETS1
RPL5		ACTN2		MYL4		FLRT2		MCM7		PLK1		TET1		ACTB		ESCO2		SLC38A2		HLA-E
CITED2		SC5D		IGFBP6		PDGFRB		TK1		PBK		OGA		TPBG		NCAPG		FUT11		MECOM
KCTD12		MYL2		ACTC1		SERPINE2		FAM111B		KIF14		PABPN1		LINC02381		CENPM		DDX17		SNCG
HSPB7		CNN1		TNNI3		VIM		UHRF1		CCNA2		BDP1		UBE2C		MYBL2		SLC25A36		PHLDA2
RBM24		ANKRD1		NKX2-5		GPC3		CENPU		PRR11		RBM5		MARCKS		HIST1H2AG		DDX41		MYO10
EEF2		FBN2		SFRP1		TMSB10		MCM3		TROAP		PPP4R3A		SFRP2		HIST1H1D		HRC		MMP14
NAV1		PAM		TIMP3		S100A11		E2F1		NUSAP1		SUGP2		PTMA		AURKB		SLC16A3		ITGA1
LAMA2		IRX1		TRH		SEZ6L2		CDT1		GTSE1		CD46		FOXC1		RAD51AP1		INSIG2		GNG11
DMKN		APLP2		ADPRHL1		FTL		WDR76		CDCA3		CELF1		PTN		CENPF		ZMAT3		SP100
MT-ND4L		TNNT2		ENO3		SH3BGRL3		BRCA1		ANLN		NUFIP2		TOP2A		BIRC5		ATF4		S100A10
LDB3		PPP1R12B		MB		CDH11		RAD51AP1		HMMR		SLC25A36		TAGLN2		TK1		PDK1		EFNB2
MYL3		ACTC1		LGALS3		ACTG1		ATAD2		TOP2A		TAF1D		H3F3B		FANCI		SYF2		IGFBP3
SMYD1		ENO3		SLC25A4		GBP4		BRCA2		BUB1		PCDH7		GPC3		KIF23		PLOD1		FXYD5
RYR2		MGST3		NEBL		ACTB		GMNN		PIMREG		CACUL1		SOX4		TPX2		ZFAND5		HOXB7
EMILIN2		FILIP1		RBM38		ITGA8		CHEK1		CEP55		ANK3		MKI67		CDCA5		USP47		FJX1
EIF4B		MYL4		MDH2		POSTN		RMI2		PRC1		UPF3A		EFNB2		ANLN		PHF3		FAM107B
PDGFD		MLF1		BVES		DLK1		NASP		PHF19		GATA6-AS1		FNBP1L		CLSPN		TSC22D1		NPR3
EIF3E		HSPB3		MSX2		JUNB		TYMS		TPX2		KNOP1		FILIP1L		ZWINT		EPB41L4A-AS1		IGFBP4
SOBP		LDHA		TRDN		MMP2		RFC4		KPNA2		FLNA		BASP1		KIFC1		SERPINI1		EPB41L2
HSPB3		CREM		SPEG		TPM4		ORC6		KIF2C		USP34		TLE4		HJURP				CDC42EP1
TSC22D2		CAVIN1		CKM		MARCKS		CENPK		ASPM		CHD2		SRSF9		CENPH				ITGA4
LINC00881		MYL9		CRYAB		COL6A2		BRIP1		NUF2		ATP13A3		CENPF		BRCA2				EVA1B
		SELENOW		LIX1		EVA1B		CDCA7		UBE2C		MBTPS1		NUF2		KIF11				SULF2
		C12orf75		COL2A1		COL5A2		XRCC2		SAPCD2		LRP6		SULF2		DLGAP5				IFI16
		FHL2		ATP2B4		PPIB		CENPH		CDC25B		SREK1		ID4		DEPDC1				TM4SF1
		EIF1B		FABP3		FBLN1		RFC2		KNL1		GPATCH2L		PLK1		MND1				ITGA5
		MB		TBX5		RPL28		DUT		TACC3		SH3PXD2A		CCNG2		CENPK				F2R
		CRYAB		CSRP3		AKAP12		ZWINT		CENPA		TRIM33		DLGAP5		MAD2L1				EGFL7
		GBE1		TBX2-AS1		BST2		RRM1		ECT2		FRMD4B		TPX2		CCNA2				PRSS23
		HACD1		FAM78A		IFITM2		CENPM		NDC80		FUS		HIST1H1D		CDT1				IQGAP1
		BNIP3		CACNA1D		P4HA1		DSN1		FOXM1		AGFG1		ID1		H2AFX				RELB
		FABP3		TBX3		MEST		MMS22L		BUB1B		STARD4-AS1		HIST1H1B		KNL1				SLC9A3R2
		MOXD1		SYNPO2L		LSAMP		H2AFZ		ARHGAP11A		CDK13		MARCKSL1		HIST1H1E				DRAM1
		DKK3		ATP1A1		RRBP1		TUBA1B		CENPM		PKN2		NUSAP1		SHCBP1				HLA-B
		TSTD1		MYLK3		FXYD5		DEK		CDCA8		REV3L		ARL6IP1		GTSE1				COTL1
		TRDN		MYL9		S100A10		DHFR		SPC25		ZMYM2		PDGFRB		ASPM				MSN
		ATP1B1		RRAD		IER2		DNAJC9		CENPW		MAT2A		EPB41L2		ARHGAP11A				ABRACL
		COX17		PGAM2		SULF1		MSH6		TUBA1B		PPP6R3		CENPA		FOXM1				EDIL3
		SBDS		ANXA6		FOXC1		CDC25A		TUBA1C		MYO9A		CALM2		ASF1B				S100A11
		GATA6-AS1		VCAM1		HAPLN1		FANCI		TTK		TIA1		MEST		TYMS				PDLIM2
				MGST3		CRABP2		ATAD5		SPAG5		PIK3C2A		SGO1		MCM10				PRCP
				TSC22D1		PCDH18		USP1		CKAP2L		MTREX		GTSE1		SKA1				TMSB4X
				TSTD1		PHLDA1		RFC5		KIF23		CTDSPL2		MFAP2		BUB1B				CAV1
				PLEKHA7		MFAP2		CASP8AP2		TYMS		BRWD1		BIN1		CDC45				ARPC1B
				MAN1C1		SOX4		RPA2		KIF11		GLS		CDK1		FANCD2				NRP2
				ATP1B1		OSTC		DNMT1		UBE2S		KPNA1		CCNB2		HMGB2				TNFAIP3
				NES		CCDC80		TMEM97		CKS1B		TTC17		KIF11		CENPU				TSPO
				MYOZ2		DDR2		HNRNPAB		PCLAF		CCNL1		FBLN1		KIF2C				CD9
				BTG1		SERPINH1		RANBP1		FAM83D		KANSL1		PTMS		NCAPG2				TMOD3
				MTUS1		EDIL3		HIST1H4C		HMGN2		RSRP1		ASPM		HIST1H4C				RGL1
				MEF2C		PDLIM3		HMGB2		NCAPG		RBM25		HNRNPA1		RRM1				DAB2
				FAM162A		LIMA1		HIRIP3		PIF1		ZNF91		TPM3		C21orf58				FCGRT
				RBPMS2		APP		MSH2		SPC24		PTPRD		SH3BGRL3		GINS2				PLK2
				LAMB2		TIMP1		TUBB		SGO2		STX16		BIRC5		HMMR				MYLK
				DSTN		BGN		RPA3		CIT		AAK1		CCNA2		FEN1				LIMD2
				SNRPN		FBLN2		SMC4		KNSTRN		FNBP4		COL1A2		KIF4A				MARCKS
				CCND1		RPL10		LIG1		JPT1		LARP4		KIF4A		NCAPH				BIN1
				PPIC		H3F3B		POLD3		MYBL2		UBE2G2		CENPE		KIF20B				SH3BGRL3
				GSTO1		KLF10		SMC2		KIF20B		RERE		CDC20		HELLS				RAB32
				UBE2L6		FKBP7		UBE2T		STMN1		ETNK1		CENPW		CDCA3				LGALS1
				PEA15		TNC		STMN1		AURKA		PCNX1		ZFHX4		CDC6				ANXA2
				NRXN1		CCDC3		CKS1B		RACGAP1		ATP11A		MAD2L1		ATAD2				UBE2J1
				ASAH1		IQGAP1		UNG		CENPN		SLC8A1-AS1		RCN2		CHAF1A				FLNB
				PPM1K		SEC61B		TOPBP1		HMGB3		EXOC7		ID3		HIST2H2AC				CYTOR
				CCDC85B		ETS1		HAT1		KIFC1		SRSF10		HIST1H3B		TACC3				MMP2
				CDH2		OST4		MTHFD1		SMC4		USP53		DIAPH3		SMC4				TPM3
				EPHB3		ANXA5		HMGB1		HMGB1		SLC5A3		STMN1		MELK				PAPSS2
						ADGRA2		GGCT		AURKB		FBXO22		CCNB1		CEP55				TUBB2B
						COLEC11		PSIP1		CKS2		DYRK1A		KNL1		PRC1				TMSB10
						KDELR2		PPM1G		H2AFZ		RBM33		MAFB		FBXO5				FSCN1
						RBP1		YEATS4		GAS2L3		BICD1		BCAT1		CENPE				CALM1
						KDELR1		DCTPP1		NCAPH		ZBTB20		PRR11		DUT				ACTB
						SNAI2		PXMP2		MAD2L1		DTWD1		HMMR		CDCA8				VIM
						C4orf48		HNRNPF		NUCKS1		FER		GLI3		UBE2T				ADAM19
						IL6ST		CENPX		SHCBP1		ZFYVE16		ANXA1		CKAP2L				SHC1
						CDC42EP5		CSE1L		TUBB4B		ARID2		IQGAP1		BRIP1				IGFBP2
						FAM114A1		RNASEH2B		SGO1		ZNF638		FAM107B		FAM111B				MIR4435-2HG
						LAPTM4A		MCMBP		KIF18A		DMD		SET		POLQ				ACTG1
						LGALS1		PRKDC		HMGB2		KIAA2026		TKT		H2AFZ				MARCKSL1
						EMP3		TMPO		TRIP13		SLC8A1		TUBB		SKA3				PHLDA1
						KLF6		HSPD1		NCAPD2		VEZT		PCLO		HIST1H3F				CAP1
						CLIC1		KPNB1		POC1A		PLAG1		FTL		TTK				CMTM3
						SSR2		SLBP		FANCI		FGD6		DDAH2		SPC24				SPRY1
						STMN2		RPL39L		CENPH		MYEF2		S100A10		MCM4				MYL12B
						ITGB1		SMC1A		PARPBP		MCC		CALM1		PCNA				TGFB1
						COL6A1		KLHL23		ARL6IP1		ANKRD10		ARHGAP11A		BRCA1				SPARC
						CXCL14		PGP		OIP5		TRA2A		CD9		ORC6				LIMA1
						PDIA4		FADS1		HMGN5		PTPRK		LIMA1		MXD3				TPM4
						CALR		CBX5		TUBB		MDM4		PCDH9		KIF14				CFL1
						PDIA3		PA2G4		CKAP2		TANC2		HIST1H2BH		BLM				CLIC1
						PLS3		PRADC1		CCDC18		CCDC144NL-AS1		PIMREG		MASTL				MYL12A
						RAB13		LMNB1		HNRNPA2B1		MLLT10		TMOD3		VRK1				IFITM2
						HSP90B1		HINT1		CIP2A		ZNF83		HNRNPA2B1		DHFR				CRIM1
						RCN1		CENPV		CCNF		CAPN7		MAML2		NUF2				HYAL2
						P4HB		SMC3		MXD3		ANKRD26		ATAD5		TUBB				UCHL1
						CALU		HMGA1		TMSB15A		ERICH1		PTBP1		TIMELESS				RAI14
						MARCKSL1		RAN		ZWINT		SRSF1		LBR		DNA2				PPP1R18
						RABAC1		LSM3		DTYMK		SNRNP70		RND3		TUBA1B				GNAI1
						CKAP4		SNRPB		CDCA2		CHD9		PRTG		RTKN2				RAB5C
						HEY1		EXOSC8		DYNLL1		UBR1		GGH		BUB1				CALD1
						VMP1		ATP5MC1		HJURP		PTAR1		TMSB10		CDKN3				COL4A1
						COTL1		NOP56		CDK1		TUT4		WFDC2		CENPW				SEC61B
						KCNK6		HNRNPD		H2AFV		CPEB4		HMGB1		FAM83D				FKBP1A
						DAB2		CARHSP1		RANGAP1		CARMN		HOTAIRM1		CEP152				PFN1
						GNG2		EIF1AX		MZT1		NAA25		CBX1		HIST1H4I				DPYSL2
						COL5A1		IDH2		UBE2T		WDR60		HNRNPDL		CKS2				PDGFA
						SRSF9		FREM2		HINT1		PNN		ENSA		CENPN				ARPC3
						GLIPR2				INCENP		INTS3		UTP18		RACGAP1				CD276
						TLE1				NUDT1		VPS13A		LMNB1		WDR76				ANXA5
						P3H1				RTKN2		HMGXB3		KCNQ1OT1		HIST1H1C				SOX4
						THY1				DDX39A		CDC42BPA		MSX1		SGO1				MYDGF
						ZFP36				NDE1		PTBP2		TMPO		LIG1				TUBB2A
						ARHGDIB				CENPK		PPP6R2		AMOTL1		HIST1H2BH				TUBA1C
						COL14A1				HSP90AA1		NSD2		PTTG1		CIP2A				S100A16
						RAMP2				LSM4		PIAS2		SUMO2		MCM7				FOXC1
						TXNIP				EMC9		RASSF8-AS1		TUBA1A		KIF18A				CSTB
						CDKN1C				DEK		PTPN2		CCDC80		MCM5				KLF6
						MAP1B				RAN		FNIP1		ECT2		NCAPD2				CORO1B
						GSTP1				H2AFX		NKTR		EIF5		GGH				ARF4
						CTSB				RPA3		WDR11		COL3A1		SPAG5				CNN3
						CLTA				MND1		TTC14		RPS27		PRIM1				KDELR2
						FLNA				PTMS		MPHOSPH9		H2AFZ		HMGB1				SRSF9
						SPATS2L				TTF2		NELFCD		CDKN3		RFC4				NECAP2
						EIF1				SPDL1		JPX		HMGN1		GMNN				FTL
						PTN				CKAP5		MBD5		ARRDC3		TMPO				IFITM3
						BASP1				LMNB2		HMBOX1		FBXO5		CCNB1				CD63
						LUM				KIF22		ABCC5		SLC7A8		CHEK1				ITGB1
						GAP43				VRK1		CLK1		PSIP1		CKS1B				GNAI2
						CALD1				SKA2		GPBP1		TCEAL7		TRIP13				LASP1
						CD63				DBI		RBM20		SRSF3		CKAP2				ARPC2
						TFPI				PPIA		LENG8		HACD3		DSCC1				ACTR2
						SLC9A3R1				APOLD1		XPOT		HSP90B1		SGO2				HLA-C
						MYDGF				G2E3		ADAMTS6		KIF20A		RMI2				CALU
						MMP14				LMNB1		PCNX4		GSTP1		STMN1				AP2S1
						ARPC3				CALM2		AFF1		H2AFX		SMC2				LIMS1
						EFNB2				NCAPG2		LRCH3		TACC3		PTTG1				RHOC
						LIPA				LSM5		MON2		KIF20B		CCNB2				B2M
						TTC3				CRNDE		FOXJ3		SFPQ		MCM2				ACTN4
						ECE1				YBX1		YPEL2		RPL28		DTL				TXN
						MYH10				DHFR		RBM39		TGIF1		KNTC1				PPIB
						EGFL7				HNRNPH3		HERC4		NCAPD2		ECT2				MYH9
						KDELR3				DBF4		INO80D		SLC9A3R1		UBE2S				TMED9
						TMED9				ODF2		RBM6		HMGN2		RFC2				EIF1
						SERF2				SFPQ		TMEM161B-AS1		KHDRBS1		PKMYT1				CD99
						GPRC5C				HDGF		GPATCH2		RANBP1		DEK				ATOX1
						DAD1				HNRNPA1		ZNF207		CNN3		GINS1				MAN1A1
						TPM3				CALM3		CCNL2		NPM1		TUBB4B				ARPC5
						FCGRT				LBR		TSHZ2		KIF23		CDC20				GSTP1
						PLTP				MIS18BP1		CACNB2		SEZ6L2		RFC3				CD81
						P4HA2				BANF1		PDE4DIP		HEY1		E2F1				P3H1
						BTG2				CEP70		CCDC14		ARGLU1		POLA2				CDC42
						LMAN1				CNTRL		UPF2		HP1BP3		MCM3				SPRED1
						TCEAL9				RRM1		PRPF4B		HNRNPA3		CDCA2				FLNA
						COPB1				TARDBP		ARMC8		PRC1		DNMT1				MAP4K4
						ATP2B1				DUT		MEIS1		ARL4A		LMNB1				PTMA
						ATOX1				HSP90B1		LRBA		H1FX		HMGN2				ITM2B
						ELK3				TMPO		ZNF431		HNRNPR		ATAD5				SERF2
						TFPI2				MAZ		PHC3		DBF4		POC1A				TNFAIP1
						KRT10				RBMX		NR4A1		JPT1		NASP				RRBP1
						TAGLN2				RUVBL2		ST7		CXXC5		PSMC3IP				TLN1
						FKBP14				PLIN3		TENT2		SMARCD1		KIF22				SERPINH1
						IGFBP7				SMC2		NUTM2B-AS1		DZIP1		WDHD1				SSFA2
						ARID5B				KMT5A		ZBTB37		HMGB2		DSN1				VAT1
						ITM2B				RAD21		LMO7		LIMD2		PRR11				KLF3
						TAGLN				COMMD4		CTNNA3		FLNB		SASS6				TIMP1
						BCAT1				PSIP1		WDR59		TUBA1C		USP1				TWF2
						ARCN1				BCL2L12		RNF149		RBM39		TMEM97				RAC1
						SKIL				HSPD1		CENPC		IER5L		MCM6				RCN1
						ECM1				H1FX		MTMR4		VRK1		MIS18BP1				SNAP23
						NPM1				ECI2		ERBB4		HNRNPH3		HIRIP3				RECQL
						TMOD3				SAE1		TRPM7		KIF22		AURKA				GJA1
						ATP6AP2				HNRNPR		CBLB		ODC1		E2F8				ENC1
						MSN				MMAB		QKI		KLF3		POLD3				GPX8
						ANXA1				COX8A		MYO18B		MIS18BP1		RPA3				CYFIP1
						FILIP1L				TUBB6		POLR2J3.1		TLE3		DNAJC9				SPATS2L
						RPS27				MGST1		SENP7		SGO2		NCAPD3				TES
						RPS7				SRSF3		SLC25A37		NUCKS1		ITGB3BP				DAD1
						CHSY1				RPL39L		ARID1B		TUBA1B		CENPA				CLTA
						KLF3				RPL35		ZRANB2		RSRC2		CIT				RAB13
						MDK				SMS		TACC2		SNRPF		DIAPH3				PSMA7
						MAML2				ANP32E		RIMKLB		COL1A1		DTYMK				OST4
						GPX8				FDPS		ZNF587		HIST1H2AG		TTF2				ZYX
						ARPC2				MAP3K20		PPWD1		TPM4		XRCC2				MAP1B
						B2M				MT1E		ADGRA3		SNRPB		KPNA2				AHNAK
						ARF4				ATAD2		NEAT1		HES1		LMNB2				YWHAB
						PDIA6				LSM3		BMP5		IER2		MMS22L				SEZ6L2
						SFRP1				CCT5		MEIS2		XRCC5		POLA1				SERP1
						LIMCH1				NT5DC2		MFSD14C		BUB1		PHF19				PLS3
						LIMS1				PPP1R14B		RAB3IP		CKAP2		CENPJ				RAP1B
						NFIB				MT2A		MYSM1		CKS2		SPDL1				POMP
						TSPAN5				BUB3		WDR73		MT2A		NUDT1				TMBIM6
						LY6E				HNRNPM		UBE2O		GLUL		NUCKS1				RAB31
						CNN3				HMGN3		ABHD18		RPS19		MCM8				DBI
						SSR4				ILF2		WSB1		UBE2S		PRKDC				SNX3
						RAB34				HNRNPA3		OBSCN		FNDC5		POLE				PPP1R14B
						HSPA5				ORC6		FAN1		PNN		EZH2				JAK1
						MAGED2				TMEM88		PAXBP1		IP6K2		CDCA4				VASP
						KCNQ1OT1				CYCS		DDX17		CKS1B		CSE1L				RPS6
						IFI16				RHEB		ZDHHC21		TRA2B		ZWILCH				RHOA
						FKBP10				MYEF2		RBM24		HNRNPD		PSIP1				RPL28
						EGR1				MRPL51		RABGAP1L		PHGDH		LRR1				SH3BP5
						GADD45B				CFL1		UTY		HMGB3		CBX5				YWHAH
						CALM1				ERH		SHPRH		CBX5		HSP90AA1				PRELID1
						UCHL1				SMC1A		EZH2		SRP9		RANBP1				PPIA
						ZEB2				SSNA1		DNAH14		DEPDC1		SMC1A				PEA15
						AP2S1				GSPT1		DGKH		ARID5B		TMSB15A				CAVIN1
						RAP1B				RDX		LUC7L		ARL4C		HSPB11				RALA
						TMEM258				ANAPC11		YTHDC2		SEC61B		DBF4				JUNB
						AMOTL1				ACYP1		MAGI1		SESN3		HAUS8				TPT1
						PTMS				CRYBG3		RBM41		SLC3A2		WDR34				CAV2
						CAP1				SET		TNFRSF19		LITAF		CENPX				CYBA
						PCOLCE				CNIH4		FTX		YWHAE		RNASEH2B				SHISA5
						TKT				UBALD2		OGT		HNRNPU		RPA2				COL4A2
						CST3				PFN1		ARHGAP26		DSEL		RPL39L				GUK1
						ITM2C				MZT2B		IRX4		PHF14		CHEK2				BAX
						TLN1				TPGS2		MICAL3		TBCB		HINT1				S100A13
						CADM1				RPSA		BCO2		RPL37		CEP128				RABAC1
						SEC62				CBX5		RNF207		CLTA		HMGN5				RND3
						IER5L				GTF2A2		ALPK2		C11orf58		HNRNPAB				APP
						RAI14				CCDC88A		ENOSF1		S100A11		HSPD1				PARVA
						RBM3				SNRPF		SLC16A1-AS1		TUT4		CEP78				TUBA1A
						ID3				PSMA7		PRH1		PAFAH1B3		CDC25A				ARHGDIA
						PPP1R14A				VDAC3		DIP2A		PTGES3		CENPL				SEC61G
						FSCN1				PRKDC		TTTY15		SUPT16H		CCDC18				LOXL2
						TUBA1A				GOT1		MIR99AHG		RAD21		BARD1				SAT1
						MEIS3				TMEM97		SIPA1L1		RBM3		HMGB3				PXDC1
						LTBP4				KIAA0586		CEP295		HNRNPH1		TUBG1				SLC25A24
						TGFB1				PTGES3		TRIM73		CNTRL		H2AFV				MGAT1
						FNBP1L				HMG20B		PPFIA4		SINHCAF		LSM4				CDR2
						RCN2				SNRPB		ICA1		KPNA2		TMEM106C				TRAM1
						ID1				UBB		PWAR6		PDIA3		MRE11				PTMS
						TMEM98				NSD2		N4BP2L2		ZFAS1		PPM1G				GNAI3
						C12orf57				EXOSC8		TMEM67		HES4		POLD1				PDIA3
						PDGFRA				HMGA1		CMYA5		RAP1B		GGCT				H3F3B
						RHOA				ANP32B		AC060780.1		EVA1B		SNRPE				PAK2
						LIMD2				GLRX5		CCDC141		KRT18		SNRPB				CAPN2
						PAPSS1				SNRPE		FSIP2		YES1		PXMP2				SRM
						ANXA2				CDK5RAP2		AHI1		CTGF		SMC3				RBM3
						HM13				ANXA2		THAP6		SMC4		MZT1				ACTR3
						DZIP1				STIP1		MIR133A1HG		PNRC2		CCDC14				KIF5B
						RAC1				CDKN1B		CORO6		DTYMK		SNRPD1				MESD
						CD99				MYH10		ABCA8		SRSF4		PHGDH				STMN1
						PDLIM2				HP1BP3		SLCO3A1		NRIP1		PA2G4				TUBB6
						AKR1A1				SNRPG		PNISR		HIST1H4C		RAN				COL5A2
						FLNB				AURKAIP1		GCNT2		RBMX		BTG3				DEGS1
						TPM2				CBX1		LDB3		LSM6		BUB3				SSR2
						F2R				CCDC34		MUC20-OT1		DAPK1		HAT1				P4HB
						C11orf96				DCTN3		INTS6L		NASP		PTMA				UACA
						TMED3				CDC27		CHKA		PLAGL1		HAUS1				CCND1
						SESN3				NASP		PALM2		MCL1		KNSTRN				MAP1LC3B
						HERPUD1				PPP1CC		PPP1R9A		EIF4G2		HMGA1				ELOVL1
						MAP4K4				SLTM		PDLIM5		SKIL		SSRP1				BCL7C
						LRRC17				SNRPC		AUTS2		SNRPE		NT5DC2				SLC39A1
						SEMA6A				SUGP2		KCNQ1OT1		SON		RBBP8				NEAT1
						PTMA				IDH2		ACOT11		WASF1		CCP110				BCAP31
						CNTFR				OAZ1		TECRL		BUB3		RAD21				SPCS3
						RAB5C				MORF4L2		TARBP1		COLEC12		MIS18A				SNRPB
						PPDPF				PDCD5		GOLGA8A		FUS		DIAPH1				YWHAZ
						BZW1				SNRPD1		CADPS		H2AFV		COMMD4				ENSA
						ACTA2				SMPX		SORBS2		RRBP1		PPIA				SQLE
						RAMP1				POLR2J		ARGLU1		MYL12B		XRCC5				TKT
						DGUOK				ODC1		KCNH7		SNRPD1		MSH2				TGFB1I1
						ENDOD1				CACYBP		GABPB1-AS1		ASNS		TFDP1				CAVIN3
						RAB2A				YWHAH		ANKRD18A		CCNI		RPP30				RPS6KA3
						PRAF2				UQCRFS1		ECHDC2		TFPI		DDX39A				H2AFJ
						DDAH2				LMNA		VEGFA		MEIS3		DHCR24				CLDND1
						THBS1				NPC2		MYH7B		NKTR		FDPS				RPS19
						MANF				XPO1		MYBPC3		SRSF7		LSM3				DNAJB11
						ATP6V1G1				UQCC2		RNPC3		RAN		KPNB1				TMA7
						MRC2				TMEM256		SLC1A3		SPARC		TARDBP				PAPSS1
						SFRP5				PSMA4		AC097478.1		GNAI1		ACYP1				EIF4E2
						FGFR1				GNG5		LUC7L3		PLPPR3		YWHAH				MCRIP1
						SEC63				SNTA1		INTU		ENAH		POLE3				APRT
						DDIT4				OXCT1				ZNF706		HMGXB4				TGIF1
						MYLIP				SSRP1				NCL		TOPBP1				XRCC5
						GUK1				PCM1				ID2		SUPT16H				UPP1
						SELENOF				HNRNPAB				SKA2		HSPA8				ACOT7
						C1orf21				SRP9				LSM7		CACYBP				TNFRSF1A
						ENAH				EIF5A				FARP1		HNRNPD				SERPING1
						FAM110B				SNRPD2				BZW1		SAE1				SLC3A2
						RPL6				TRH				HNRNPC		CARHSP1				CDK2AP2
						FAM107B				PSMC3				CKAP4		DBI				DDAH2
						NYNRIN				PPP2R5C				TCF3		CDK5RAP2				AP1S1
						FNDC5				RUVBL1				PTBP3		EXOSC8				DYNLL1
						LASP1				COX17				SLC39A10		ARL6IP1				KDELR1
						PELO								VEZF1		UBR7				PDIA6
						DSEL								SPDL1		FUS				TXNDC17
						ZFAS1								TOP1		PCNT				FAM89B
						DPYSL2								ZNF326		SNRPG				PHC2
						FHL1								SNHG7		ACTL6A				RDH11
						LMO2								HSP90AA1		PSMC3				SELENOS
						TWIST1								LSM8		ALYREF				ARF1
						MYH9								ANP32E		FBL				ARPC4
						COL4A5								ZEB2		MGME1				CALR
						NME4								ILF3		PAICS				CDV3
						HP1BP3								LSM5		PGP				PDIA4
						HES1								MZT1		FN3KRP				OAT
						MYRF								RAI14		LBR				UFD1
						PCDHGB6								FAM133B		RIF1				HM13
						TM9SF3								IGF2BP1		PHIP				MED10
						PHGDH								CHD9		POP7				SKAP2
						FOS								CENPN		C19orf48				ORAI2
						DNAJC1								SYNCRIP		CMC2				PSMD8
						SELENOS								HSPA5		FADS1				DHRS7
						ARPC1B								PDIA4		PTGES3				MAP1LC3A
						SDC2								GNB1		CENPV				NECTIN2
						TMEM141								AKAP12		XPO1				KRTCAP2
						EFNB1								PSMA4		CCDC34				CCNYL1
						PXDN								MTF2		TRA2B				CDK2AP1
						IGFBP4								KDM1A		CASP8AP2				OPTN
						SAT1								RUFY2		GMPS				UBA52
						EXT1								KLF6		H1FX				ID3
						2022-09-06								ZC3H13		CALM2				DBN1
						COPA								GALNT7		SIVA1				TUBB
						SEC11A								NET1		CTNNAL1				ARCN1
						CDH13								GNAI3		HNRNPA2B1				DNAJC1
						CSNK1A1								EPC1		RDX				AKAP12
						CXXC5								HNRNPM		ANP32B				ZNF706
						CEP170								GULP1		HMGN1				S100A6
						CHPF								SPAG9		NSMCE4A				CAPNS1
						SLC3A2								PAPSS1		NSD2				TCEAL9
						RELN								DEK		HNRNPF				ATP5F1E
						BNIP3L								LUC7L		SNRNP25				GNB1
						PRSS23								DDIT3		SRSF3				SELENOH
						GNAI3								PRRC2C		PAXX				JPT1
						ARHGDIA								MAPK6		IDH2				ATP6V0E1
						MCL1								RAC1		ANP32E				PMEPA1
						KLHDC8B								KIF5B		SRSF2				EIF2S2
						SCARB2								EIF1		SKA2				SEC13
						OS9								HMGXB4		SRSF10				UFM1
						KHDRBS1								YWHAZ		LSM5				SRI
						RHOC								CALD1		EIF1AX				IER2
						PBX3								SMARCC1		GPN3				FNDC3B
						SUMO2								TCF4		RBMX				HRAS
						DAP								BAZ1B		PPIF				MYL6
						C11orf58								HMGA1		SUMO2				HSP90B1
						CARMN								ENY2		EEF1B2				RAB2A
						CALM2								JUND		CNTLN				LAPTM4A
						CPXM1								ARPC3		HNRNPA3				COPB1
						EPHB2								PHIP		MPHOSPH9				ATP6V1G1
						PCDHGA10								THRAP3		RBBP7				CKLF
						MYO6								DCP2		CBX3				MAML2
						PCDHB2								UBE2I		SFPQ				MMP24OS
						KRT8								KMT2A		TUBB6				TM2D2
						PDLIM7								ATXN7L3B		NAP1L4				TMEM219
						ARF1								FUBP1		SMCHD1				ANKRD11
						CFDP1								AURKA		UBE2I				NTAN1
						NR4A1								BRD8		MGST1				PPP4C
						HMGN1								N4BP2		NUP62				NUTF2
						LRP1								DGUOK		YBX1				MZT2A
						IGFBP2								UBE2V2		CKAP5				KRT10
						ZBTB1								PSMA7		CTDSPL2				DEPP1
						H3F3A								ANXA2		MAZ				KLF10
						LHFPL6								DDIT4		RPA1				TBCB
						UNC5B								PRPF4B		KHSRP				FADS2
						FARP1								MAGOH		BAZ1B				COL11A1
						CNN2								PFN2		TMEM107				BZW1
						ID4								SPATS2L		SRSF7				ECE1
						C7								RAB11FIP1		TFAM				GALNT1
						SLIT3								ILF2		HADH				HSPA8
						DYNC1LI2								BCL7A		IFI27L1				EIF4G2
						CD276								SQLE		TPR				GNB2
						TBCB								TMEM258		ANAPC11				COMT
						CGNL1								SNRPG		CTCF				ADSS
						SLC22A17								NRP2		COPS3				CTTNBP2NL
						KRTCAP2								THUMPD3-AS1		TOMM5				SUB1
						H2AFJ								TAF1D		ICMT				PDXK
						DYNC1I2								PHAX		CSRP2				FDPS
						MAP3K1								SEC62		KNOP1				IKBIP
						FAM89A								KIF2A		GLO1				RANBP1
						RAB31								HERPUD1		MRPL11				HERPUD1
						ACTN1								SAT1		IDI1				SRP72
						MTPN								PRPF40A		MRPL37				EIF6
						PGLS								CTCF		ILF3				BCL10
						SORBS3								AKAP9		RFC1				TMEM50A
						WASF2								EFNA5		SNRPF				UBE2N
						PRDX4								ZNF503		RABL6				PSMD7
						PRDX1								DDX46		IPO5				HMGCR
						SNHG7								CLIC1		STAG2				MPG
						GLG1								ARPC5		JPT2				TMEM165
						IKBIP								KRAS		ERH				SNF8
						FYN								FSCN1		DDX46				LAMP1
						COL4A6								RBM8A		MSH6				WASF1
						CXCL12								CWC15		PBRM1				PFDN1
						ZKSCAN1								PRPF38A		RHEB				PHF14
						SELENOH								CDK4		RNPS1				PFDN2
						NFIA								CDH11		CYB5B				FAM3C
						MDFI								ANKRD11		ODC1				AP2M1
						PSMA7								SNW1		SF3B2				PSMD13
						PTBP1								MORF4L2		JPT1				CAPZB
						EIF5								MED28		PRELID1				TMEM30A
						LITAF								PSMD12		NCL				TGOLN2
						IRF2BP2								GCC2		IPO9				WDR1
						CIR1								KDELR1		RBBP4				ADRM1
						CREB5								CCDC50		MAP3K20				SORBS3
						ANKRD11								BCLAF1		MYH10				RPLP2
						LOXL2								ZNF207		SET				MANF
						PPP4C								ACTR2		AP2S1				PGLS
						EFEMP2								ZMYND8		SLF2				PKIG
						BEX1								SRSF10		NAA50				MYADM
						SMARCB1								ING5		BCLAF1				PSMB2
						LIFR								GOSR1		ALDH7A1				VAPA
						MESD								HOMER3		SNRPD3				JUND
						GNG11								UBTF		TCP1				SEC62
						TXNDC17								RBM25		MEA1				UBC
						TGFB1I1								SLC38A2		HACD3				MLLT11
						RPN2								BAZ1A		HNRNPUL1				SUMO2
						FERMT2								SURF6		XRCC6				BRK1
						DUSP6								GPATCH8		DHX9				ACOT9
						JAG1								CCDC25		AHCY				SEM1
						ARPC5								HIST1H1E		HNRNPDL				GDF15
						DDX5								BRD7		PAFAH1B3				RTRAF
						RSPO3								RECQL		UQCC2				VAMP3
						PEG10								U2SURP		BANF1				FERMT2
						RHOBTB3								NUDCD2		MRPL51				HSP90AB1
						GATM								TCEAL3		PCM1				H2AFZ
						TMA7								XBP1		SRP9				SEC11A
						GATA4								RSBN1L		CDC5L				TXNDC9
						CYR61								PPP1R10		PSMD1				C4orf48
						RGS5								KMT2E		IMMT				UBE2I
						CTGF								APOA1		THRAP3				YWHAG
						CTSV								YTHDC1		PDCD5				RNF2
														TUBB4B		KIF5B				GNAS
														SPEN						PPP1R15A
														MPLKIP						MAGED2
														SRGAP2						ARF5
														UBXN4						EIF5A
														SUCO						SQSTM1
														DYNLL1						GPCPD1
														ZNF644						SEC61A1
														LSM4						CNN2
														BOD1L1						LAMB1
														CALR						HSPA5
														GPBP1						ROCK2
														CYR61						ARPC5L
														TXN						PWP1
														IFT57						CWC15
														ATF4						CXXC5
														CLK1						SUMF2
														MEX3A						TRIOBP
														PSMB2						NOP10
														HDAC2						SPTAN1
														BLOC1S6						ACLY
														PABPC1						IL6ST
														COL27A1						CTTN
														CHD2						ETHE1
														RBM17						DDX21
														CHD3						JOSD1
														DYNC1LI2						CMTM6
														ACIN1						EIF4A1
														HIST2H2AC						C12orf57
														SMARCE1						SF3B2
														TBX3						TM9SF3
														ARID4B						SYPL1
														EIF1AX						CNIH4
														TCP1						DIAPH1
														DNAJA1						RTF2
														CLU						SET
														TERF2IP						MRPL52
														WTAP						PRPF40A
														ROBO2						OS9
														CAPRIN1						SNRPE
														NSUN6						DYNC1I2
														CNOT7						HOOK3
														ATF3						TXNIP
														CDKN1C						A1BG
														RIF1						PSMA4
														UBL3						GDI2
														LCOR						TRIR
														PFDN4						BRI3
														PSMD11						ZNHIT1
														BRD2						DHRS3
														DNAJB6						PRR13
														C6orf62						HLA-A
														PPP4C						LMAN2
														RERE						MVD
														TM9SF3						MSMO1
														CTDSPL2						RGS3
														CGGBP1						LPP
														CCT5						RAB10
														ZRANB2						PON2
														ASXL1						PTTG1IP
														SRSF11						HACD3
														NIPSNAP1						IER3IP1
														ZC3H15						LAMTOR1
														C12orf57						RAB1A
														VMP1						UBE2L3
														EIF2AK2						EI24
														HIST1H1C						CCT5
														UBXN1						TUBA1B
														TXNL1						RPN2
														RSL24D1						THRAP3
														MAP4K4						MCTS1
														EIF2AK1						SUMO1
														ZKSCAN1						EIF3J
														BDP1						RPL37
														UBXN7						CEP170
														PHLDA1						TCEAL7
														HNRNPF						RPL27A
														EIF4A2						SDF2L1
														TERF1						C11orf58
														PBX1						DDIT4
														EIF4A1						CCT6A
																				VKORC1
																				SNRPD1
																				SMIM12
																				BAZ1A
																				SNRPG
																				ZEB2
																				PTGES3
																				UBE2R2
																				CCDC50
																				PHGDH
																				SNRPB2
																				YBX3
																				TMEM59
																				ENY2
																				SINHCAF
																				MCFD2
																				YWHAE
																				GPX4
																				2022-09-07
																				TMEM88
																				HMGCS1
																				RPS26
																				RPS27L
																				CDKN1A
																				RPS4Y1
																				SCD
																				HSPA1A
																				DNAJB1

## Sheet: Legend
Extended Data 1. Markers of cell clusters in bCM and mCM iPSC-CM scRNAseq data.
Marker genes of each cell cluster are shown. The Markers were found using Seurat's FindAllMarkers command.
