# Supplementary material for: Efficient and reproducible generation of human iPSC-derived cardiomyocytes and cardiac organoids in stirred suspension systems
Source: Nat Commun. 2024 Jul 15;15:5929. doi: 10.1038/s41467-024-50224-0 (PMC11251028; doi:10.1038/s41467-024-50224-0)
Supplement: Supplementary file 5 — Supplementary Data 2 [file 41467_2024_50224_MOESM5_ESM.xlsx]

## Sheet: Data
Cluster0	Cluster1	Cluster2	Cluster3	Cluster4	Cluster5	Cluster6	Cluster7	Cluster8	Cluster9	Cluster10
marker	marker	marker	marker	marker	marker	marker	marker	marker	marker	marker
NREP	BNIP3	ANKRD1	CLSPN	COL3A1	EMC10	PLK1	HIST1H3B	CLDN4	IL32	SNCG
PPP1R1A	LDHA	TAGLN	CDC6	COL6A3	AC020909.2	CDC20	HIST1H3G	CDH1	CDH13	KIF5C
STMN1	MB	NPPB	HELLS	ITGA1	MALAT1	KIF20A	HIST1H1B	NR2F2	HAPLN1	CAMK2N1
SYNE2	MYL7	CSRP3	GINS2	FBN1	RPL41	BIRC5	HIST1H2AH	DEPDC1B	FLT1	TUBB2B
RHOQ	FAM162A	ACTC1	MCM6	COL1A2	RPS8	DLGAP5	SPC25	KIF15	LMO2	UCHL1
TMSB4X	TPI1	SYNPO2L	PCLAF	PLAT	EEF1A1	CCNB2	CDK1	UBE2C	ARHGDIB	RHOU
FITM1	C4orf3	CNN1	MCM4	FN1	TPT1	KIF14	MKI67	KIF2C	TFPI	LINC02381
TOP2A	PGK1	PRSS35	DTL	EMILIN1	TMEM258	DEPDC1	TOP2A	CDCA8	TAGLN2	BASP1
HEY2	ENO1	MYL9	MCM5	IGFBP3	RPL10	MKI67	NDC80	SULF1	RAMP2	TMSB4X
CENPF	GAPDH	MASP1	PCNA	PDGFRB	RPS29	NUSAP1	PBK	NR2F1	ETS1	TUBB2A
H2AFZ	BMP2	MYH7	MCM10	COL1A1	COX8A	CENPE	RRM2	AURKB	HLA-E	TAGLN2
MTUS2	HES1	ACTN2	FEN1	GPC3	RPS2	CCNB1	NUSAP1	RHOU	MECOM	TUBA1A
CITED2	MIF	NES	MCM7	SPARC	RPS3A	CENPF	UBE2C	NUF2	MYO10	TCEAL7
MKI67	BTG1	FLNC	CHAF1A	TMSB4X	CCNI	CDKN3	PCLAF	MKI67	ITGA1	TTN
NPPB	ATP1B1	SORBS2	MCM3	IFITM3	CD63	PTTG1	CENPM	TOP2A	MMP14	TCEAL5
HSPB7	TSTD1	CRYAB	FAM111B	SERPINE2	EIF3E	CCNA2	BIRC5	NEK2	GNG11	H3F3B
KCTD12	MASP1	MYL2	TK1	VIM	RPS28	PBK	NCAPG	PLK1	S100A10	TPM1
TPX2	TNNI3	TOP2A	CDT1	EVA1B	KDELR1	NEK2	HIST1H2AG	TMSB15A	GNG2	MARCKS
BMP2	SLC25A4	MKI67	MCM2	CDH11	TPM1	HMMR	MYBL2	NCAPG	PHLDA2	TNNT2
RSPO3	NPPA	H2AFZ	RAD51AP1	TMSB10	CDC42	BUB1	KIF23	SGO1	IGFBP3	CALM1
TUBB	FHL2	CENPF	GMNN	SULF1	RPS19	ASPM	CENPF	KIF11	EFNB2	NR2F2
ID3	APOE	TPX2	WDR76	ITGA8	RPS14	TOP2A	TPX2	HJURP	FAM107B	MYL7
PTTG1	GADD45B	PEG10	ORC6	GBP4	SNU13	GTSE1	HIST1H1D	GTSE1	NPR3	MYL4
TAGLN	CENPF	ASPM	ATAD2	POSTN	GAPDH	ANLN	KIFC1	NUSAP1	F2R	TNNI1
PTN	TUBB	TMSB4X	NASP	COL5A2	EIF3H	KIF2C	HJURP	CENPA	EVA1B	TNNC1
ENO1	EMC10	MARCKS	TYMS	ACTG1	RPS15A	PRC1	CENPK	CCNA2	TM4SF1	MYL3
TPM4	ENO2	ACTB	DUT	FTL	ARF1	TPX2	TK1	CDK1	ELK3	ACTC1
FOS	LIX1	SMC4	RFC4	MARCKS	ELOB	KIF4A	ANLN	BIRC5	PRSS23	TMSB10
HSPB3	CSRP3	CCNB1	H2AFZ	MEST	SUMO2	UBE2C	CENPH	DLGAP5	EGFL7	SH3BGRL3
JPT1	TOP2A	ADAMTS6	BRCA2	FBLN1	RAC1	CEP55	ZWINT	HIST1H1B	S100A11	SOX4
DOK4	FXYD1	IGFBP2	DHFR	DLK1	GUK1	CDCA3	AURKB	TPX2	KDR	NEBL
HIST1H1D	KLF6	HMGB2	DEK	AC020909.2	HSP90AA1	PRR11	DLGAP5	KIFC1	TMSB4X	MARCKSL1
ACTB	TRDN	HIST1H4C	RRM1	S100A11	ST13	TACC3	RAD51AP1	NDC80	IQGAP1	MYL9
CRABP2	LBH	ACTG1	FANCI	IFITM2	RPS18	ECT2	ESCO2	TTK	COTL1	HSPB7
TMSB10	SERPINI1	CALM1	TUBA1B	MMP2	WDR83OS	KPNA2	FANCI	KIF4A	NRP2	EMC10
CALM2	BIRC5	EMC10	DNAJC9	FXYD5	PPIB	KNL1	KIF11	TROAP	MSN	SMPX
ID4	PGAM1	FN1	MSH6	ACTB	RPL15	NUF2	MND1	PBK	HLA-B	PTMA
FN1	SMC4	S100A11	MMS22L	RRBP1	OAZ1	CDCA8	DEPDC1	PRR11	TNFAIP3	BEX1
S100A11	ENO3		CENPM	TPM4	RPL39	BUB1B	H2AFX	CENPE	ARPC1B	MYOM1
SC5D	MKI67		DNMT1	EMC10	NDUFC1	SGO2	HIST1H1E	CENPF	PDLIM2	VCAN
SPARC	TUBA1B		RPA2	S100A10	ATP5PD	AURKA	CLSPN	CDC20	EDIL3	NEXN
BASP1	ATP1A1		TMEM97	TTN	RPL18A	KIF20B	CDCA5	CCNB2	TCF4	SRSF9
COL1A1	TPX2		HIST1H4C	FOXC1	DSP	UBE2S	GTSE1	ARHGAP11A	MYLK	MYH6
BAMBI	WNT2		USP1	CCDC80	SOD1	PIMREG	BRCA2	GPC3	PLK2	PFKP
ACTG1	ASPM		RANBP1	BST2	RPS12	SAPCD2	ASPM	ASPM	MARCKS	PLN
TIMP1	TBX2-AS1		TUBB	LSAMP	PTGES3	NDC80	KIF4A	COTL1	SH3BGRL3	PKP2
S100A6	VCAM1		HNRNPAB	MYL7	RPL28	TUBA1C	NCAPG2	KNL1	FCGRT	FTL
AKAP12	TGFB2		STMN1	SH3BGRL3	UBC	TROAP	MAD2L1	SPC25	FLNB	CHCHD10
H3F3B	CCNB1		SMC4	COL6A2	NDUFB1	CENPA	KNL1	CEP55	RGL1	PDLIM5
FTL	PTTG1		UNG	SOX4	MRFAP1	KIF11	CCNA2	CD9	TSPO	TECRL
MARCKS	HMGB2		DCTPP1	P4HA1	VIM	TUBA1B	ARHGAP11A	TUBB2B	CD9	FILIP1
CALM1	ADAMTS6		HSPD1	RPL28	PDIA3	CKS2	KIF20B	TPBG	CALM1	SLC8A1
KCNQ1OT1	CKS2		MALAT1	PPIB	RPS7	GAS2L3	C21orf58	MYBL2	ACTB	NUDT4
AC020909.2	BTG2		CBX5	PHLDA1	MORF4L1	ARHGAP11A	TYMS	EFNB2	C11orf96	MYBPC3
EMC10	CALD1		ATP5MC1	H3F3B	EID1	PIF1	RRM1	WFDC2	PAPSS2	AC020909.2
	HIST1H4C		H3F3B	JUNB	RPL9	CKS1B	HMMR	CCNB1	TPM3	SLC25A4
	SLC2A1		ACTG1	IER2	SAP18	KNSTRN	ASF1B	HMMR	ADAM19	NKX2-5
	KCNQ1OT1		PLK2	AKAP12	MZT2B	SMC4	HIST1H4C	EPCAM	LGALS1	ACTN2
	HMGN2		EMC10	PDLIM3	TIMP1	PHF19	HMGB2	TMSB4X	PHLDA1	STMN1
	TMSB4X		ACTB	SERPINH1	BTF3	TTK	BUB1B	MEST	ACTG1	MT-ND1
	S100A4		S100A11	ETS1	CD81	HMGB2	CDT1	CENPW	UBE2J1	ZFHX4
	DOK4		FN1	TNNC1	NDUFB11	MAD2L1	GINS2	KIF14	UCHL1	SVIL
	ACTG1		NEAT1	LGALS1	GNAS	FAM83D	SMC4	CDKN3	CYTOR	NREP
	ACTB		SOX4	LIMA1	ITM2B	AURKB	CENPU	INCENP	FSCN1	SMYD1
	CALM1		TMSB4X	CRABP2	BSG	KIF23	ATAD2	IGDCC3	TUBB2B	LDB3
	ID1			FAM114A1	MTPN	FOXM1	CEP55	CDCA3	MARCKSL1	PTMS
				APP	IFITM3	NCAPG	HIST2H2AC	ATAD5	GNAI1	TRDN
				CDC42EP5	TMEM14C	TUBB4B	FBXO5	DLK1	COL4A1	RHOQ
				TNNT2	NDUFB2	SPC25	MCM10	KIF23	TNNT2	FBN2
				IL6ST	SEC61G	SPAG5	HELLS	CD24	PDGFA	TMOD1
				ADGRA2	COPS9	CDC25B	FOXM1	AMOTL1	CRIM1	COL4A2
				C4orf48	OST4	CKAP2	CENPE	MAD2L1	MYL7	ENO3
				PLS3	NDUFB9	CKAP2L	DUT	HIST1H1D	MAN1A1	RYR2
				SPATS2L	RPL13	ARL6IP1	FEN1	ABRACL	CD276	HACD1
				MYL3	NDUFA2	HMGN2	FAM111B	UCHL1	TMSB10	SORBS2
				PDIA4	ROMO1	HMGB3	CDKN3	MARCKS	TTN	COL18A1
				MFAP2	PGAM1	STMN1	BUB1	FBXO5	CAP1	COL4A1
				ITGB1	RPL18	TYMS	NUF2	ARL6IP1	RAB5C	DDAH2
				MARCKSL1	B2M	KIF18A	UBE2T	PRC1	TNNC1	RCN2
				SEC61B	COX5A	H2AFZ	CHAF1A	ACTB	ACTC1	METRN
				KLF6	EIF3F	SGO1	SKA3	ACTG1	MYL3	MDH1
				CLIC1	SET	HMGB1	TACC3	TACC3	TPM4	MYH7
				TXNIP	PNRC1	CENPW	FAM83D	ECT2	CLIC1	ALPK2
				CKAP4	PRDX6	KIFC1	H2AFZ	CDCA2	MYL4	GAPDH
				SNAI2	YWHAZ	RACGAP1	FANCD2	DCN	ITGB1	MYOZ2
				RAMP2	RPL8	JPT1	KIF14	NOTCH3	LIMA1	POPDC2
				MAP1B	TRMT112	CDK1	TTK	TNNT2	TNNI1	ATP1A1
				THY1	PTMS	TUBB	CKAP2L	KIF20A	ANXA2	ASPH
				TIMP1	NDUFC2	PCLAF	SPC24	PTMA	PFN1	QKI
				HSP90B1	UBL5	CIT	SGO1	RRM2	FLNA	HSP90AA1
				FBLN2	DDT	NUCKS1	KIF2C	PTTG1	MYL9	TGM2
				CALR	PKM	SPC24	PRC1	MYL4	MEF2C	HOTAIRM1
				COL6A1	CALM3	CCDC18	VRK1	DEPDC1	VIM	CAP2
				P4HB	PFN1	SHCBP1	DHFR	NCAPD2	LIMS1	MYOCD
				MYL4	KHDRBS1	NCAPD2	CCNB1	SRSF9	KLF6	MAP3K20
				FILIP1L	DYNLRB1	HJURP	CDCA8	LBR	ARPC3	RBP1
				TPM3	ATP6V1G1	CENPN	MCM4	MARCKSL1	SSFA2	SUMO2
				LUM	ERH	MXD3	ORC6	H3F3B	AC020909.2	PPIC
				SEMA3D	NDUFB4	MZT1	BRCA1	TMPO	NEDD9	ATP2A2
				DAB2	RHOA	FANCI	TUBB	TGFBI	CFL1	CXXC5
				PTN	DAD1	TRIP13	PCNA	TTN	PPP1R18	BEX2
				PDIA3	UQCRFS1	H2AFX	RACGAP1	ANXA1	ARPC2	IER2
				COL5A1	RPLP1	CCNF	POLQ	LUM	IFITM3	FITM1
				EMP3	NEDD8	CENPH	CDCA2	DIAPH3	RAB32	MB
				BASP1	GSTP1	SPDL1	TUBA1B	BUB1B	IFITM2	LIMD2
				TTC3	SARAF	HNRNPA2B1	NCAPD2	BRCA2	SPRY1	TPM2
				SRSF9	HSPA5	UBE2T	CDC6	TNNI1	MYL12A	RBPMS
				HEY1	RPL7A	CIP2A	LIG1	TNNC1	FKBP1A	VCAM1
				B2M	MORF4L2	DYNLL1	HIST1H1C	AC020909.2	MYH6	ARL6IP1
				CTSB	CD99	ZWINT	CKS2	HSPB7	CSTB	TLE4
				SFRP1	CRABP2	MIS18BP1	BRIP1	FNBP1L	MYL12B	SARS
				NEBL	TOMM20	H2AFV	TMPO	CCNG2	MT-CO1	LMO7
				RBP1	ARL6IP5	KIF22	HMGB1	SELENOW	MDH1	CKM
				ECE1	RPLP2	CALM2	CENPW	KIF20B	NEBL	PPP1R14C
				NFIB	NDUFA5	MALAT1	CKAP2	H2AFX	SLC8A1	UNC45B
				BCAT1	RPL32	RANGAP1	SGO2	MYL7	SMPX	RBM24
				MDK	ENO1	CDCA2	BLM	BCAT1	EMC10	BMP5
				MYH10	PSMA7	G2E3	CENPN	PTN	RHOC	ATP6V1G1
				ACTC1	STMN1	RAD21	NCAPH	SLC8A1	ACTN4	PSIP1
				TFPI	CLIC1	NUDT1	CKS1B	COL1A2	GNAI2	LDHA
				VMP1	GNG5	DTYMK	CIP2A	SGO2	EIF1	FLNC
				SLC8A1	ITGB1	CEP70	GMNN	CENPU	KLF3	LTBP1
				COTL1	MRPL41	CKAP5	STMN1	RAD51AP1	ITM2B	CCDC141
				ZEB2	PARK7	HINT1	ECT2	ACTC1	HSPB7	MEF2A
				SSR2	PA2G4	CNTRL	SPAG5	LDB3	VCAN	CASP3
				TPM1	TPI1	HSP90AA1	MCM7	EMC10	MIR4435-2HG	TCAP
				EGFL7	SMARCA5	DEK	GGH	MT-ND4	NEXN	TPM3
				MYH6	NDUFA3	RAN	DEK	CALM2	ACTR2	LAMA4
				GPRC5C	FTL	CENPK	DTL	HIST1H2AH	FTL	PAFAH1B3
				P4HA2	SUB1	TMPO	RFC3	ZWINT	SRSF9	PDK1
				ARID5B	NPC2	EMC9	UBE2S	TPM3	ATOX1	MYLK3
				TMOD3	SELENOK	DDX39A	PTTG1	PTBP1	MYH9	ENO2
				CLTA	LAMTOR5	LMNB2	MCM5	CHCHD10	MT-ND3	AGL
				RCN1	HSPD1	DBF4	HMGN2	TAGLN2	CD99	KRT19
				LDB3	GADD45GIP1	SFPQ	SMC2	MYOM1	ARPC5	LAMA2
				2023-09-06	XRCC5	SMC2	CCNB2	NREP	CHCHD10	SNTA1
				MYDGF	SFRP1	LBR	RFC2	SMPX	MT-ND4	NID2
				CDKN1C	C4orf48	SKA2	CHEK1	MYL3	LDB3	PDE4DIP
				SEMA6A	RPS23	LMNB1	LMNB1	HMGB1	SPARC	HAND2
				KRT10	APOE	PTMS	KIF18A	CCDC80	GJA1	ATP13A3
				FCGRT	MT-ND4	CRYBG3	TUBB4B	SLC25A4	TECRL	SC5D
				SKIL	EIF3A	LSM4	PLK1	PCLAF	JAK1	CSRP2
				TFPI2	AKAP12	TARDBP	WDR76	CENPK	AP2S1	IRX4
				CD63	TMSB10	TUBB6	PRIM1	MT-CO1	B2M	FHL2
				KLF3	SCAND1	DBI	RFC4	MYL9	RAB13	ALPK3
				CNN3	KIF5B	RRM1	GINS1	MIS18BP1	MYOM1	XIRP1
				GSTP1	MIF	KMT5A	DNMT1	CKS1B	KDELR2	HSPB3
				FLNA	RPL36	LSM5	NASP	MT-ND3	SEC61B	CADM1
				TNNI1	CALU	HNRNPA1	MCM2	ORC6	CNN3	FHOD3
				PDGFRA	ANAPC16	DUT	ATAD5	MT-ND1	SLC25A4	LINC00881
				PDIA6	CANX	ANP32E	PRR11	NEBL	COX7C	DMKN
				MAML2	RNF7	ACTA2	TIMELESS	LMNB1	IGFBP7	FABP3
				MYRF	FKBP3	MYEF2	AURKA	HMGB2	SORBS2	SH3BGR
				KCNQ1OT1	NDUFV2	PPIA	MMS22L	SET	SERPINH1	CGNL1
				PCOLCE	EIF2S2	MAZ	CDC20	FBLN1	TIMP1	MASP1
				TLN1	NDUFA6	HDGF	MCM3	BUB1	CALD1	ABLIM1
				RAP1B	KRT8	ATAD2	USP1	MT-ND5	PSMA7	HNRNPDL
				ARPC2	RPL35A	HSP90B1	MIS18BP1	PLN	CDC42	C11orf58
				CALM1	EZR	MGST1	KIF22	HNRNPA1	MYDGF	CORIN
				CALD1	ATP5F1C	HNRNPH3	KPNA2	PFKP	PPP1R1A	ANKRD1
				MYBPC3	ARPC3	RBMX	DTYMK	MYH6	PLN	TERF2IP
				MYH9	HIGD2A	HP1BP3	MCM6	RCN2	SHISA5	SPHKAP
				HSPB7	HSPA8	PSIP1	RPA3	ITGB3BP	PEA15	DENND5B
				AMOTL1	ATP5MD	BUB3	TMEM97	CKS2	MAP4K4	EIF5
				MT-ND4	HSBP1	CRNDE	SPDL1	IGFBP2	MT-CO3	GSN
				DPYSL2	ATP5PO	H1FX	DNAJC9	RFC3	CD63	GNG5
				SSR4	OSTC	CALM3	LMNB2	NEXN	NRP1	TRIM55
				RAB34	RPL30	BANF1	NUCKS1	IQGAP1	DBI	MGST3
				ID3	MAGED2	RHEB	POLD3	CKAP2	NREP	HEY2
				UCHL1	RPL3	ILF2	PRKDC	COX7B	RAP1B	TCEA3
				CHD3	MRPL14	YBX1	DBF4	LIMA1	ACTN2	PTGES3
				TAGLN	SF3B5	PLIN3	PSIP1	NUDT1	PTMA	SET
				BTG2	TXN	HNRNPR	CENPX	NKX2-5	ATP1B1	VAMP2
				CAP1	GPX4	CDK5RAP2	ITGB3BP	PRTG	DSP	SIPA1L2
				TUBA1A	GHITM	SRSF3	SMC1A	MYBPC3	TRDN	FXYD6
				PTMS	BRK1	HSPD1	HSP90AA1	TKT	CSRP3	LAMB2
				ACTN2	AURKAIP1	CCDC88A	WDR34	HMGN2	YWHAB	NPPA
				SEC62	SSR4	UBB	CSE1L	MT-CO2	COL4A2	BZW2
				IGDCC3	GSTO1	RUVBL2	RANBP1	NUCKS1	CD81	CRYAB
				LY6E	YWHAB	NSD2	HSPB11	STMN1	MT-ND1	RBM38
				SMPX	RPS3	HNRNPA3	HNRNPAB	SORBS2	SERF2	PRSS35
				COL4A5	CNBP	SMC1A	MCM8	ID1	RRBP1	FAM189A2
				PXDN	SSR3	CDC27	CBX5	SMYD1	PRDX2	ID1
				CSRP3	DNAJA1	NT5DC2	H2AFV	ID3	POMP	MITF
				MT-CO2	RPL5	PRKDC	HMGB3	PDLIM5	TMED9	ANK2
				RCN2	NUCKS1	CBX5	HINT1	ACTN2	COL18A1	PPM1K
				PTMA	BRI3	STIP1	HSPD1	HMGN1	GUK1	SEC61B
				LIMS1	NDUFB10	ANP32B	LSM4	FANCI	PDE4DIP	MTUS1
				MT-CO1	COMMD6	TCAP	NUDT1	RYR2	FBN2	SRSF3
				EXT1	MYL4	CCT5	PPM1G	TLE4	ANXA5	ACTA2
				DDAH2	PRDX5	ECI2	RPL39L	MDH1	SH3BP5	MDH2
				ANXA2	CCT4	MAP3K20	PTMA	PPP1R1A	SMYD1	STK39
				SAT1	EIF1	SMS	RPA2	TRDN	MYBPC3	CLTA
				SLC25A4	CUTA	XPO1	CEP78	MT-ND4L	MT-CO2	LINC01405
				HSPA5	PSMD8	MRPL51	HMGN5	BASP1	HES1	EPC1
				SORBS2	CFL1	MYH10	BTG3	MEF2A	NKX2-5	GATA4
				CKM	CCT3	DMD	BARD1	H2AFZ	COL1A1	HAND1
				FAM107B	APLP2	SNRPG	SMC3	POPDC2	RHOA	TRIM24
				ENAH	HSP90B1	EMC10	XRCC5	ATP5PF	HLA-C	ATXN7L3B
				PFKP	HSP90AB1	PTGES3	MZT1	CBX1	TUBA1C	S100A10
				ID4	UQCR11	PCM1	SNRPE	HMGB3	RYR2	PPP1R12B
				DNAJC1	ATP6V0E1	CBX1	CCDC14	DDAH2	POPDC2	SCUBE3
				MANF	PSMB1	HNRNPM	SNRPD1	H3F3A	PKP2	KIF26B
				HP1BP3	BZW1	LDB3	RAD21	SOX4	RPL28	SLCO3A1
				LMO2	RPL21	HRC	MSH2	PTMS	GADD45B	MEF2C
				ENO3	SLC25A5	FTL	RAN	SMC4	DAD1	SRSF5
				MB	AP2S1	MYBPC3	BUB3	COX7C	TAGLN	ATP5F1A
				SESN3	H2AFZ	PLN	HAT1	TUBB	CAP2	RBPMS2
				PLTP	RPL29	NEAT1	SNRPB	TMOD3	ADAMTS9	RRAD
				LIMD2	CALM1	CDKN1A	PXMP2	HNRNPA2B1	TMOD1	H2AFZ
				DGUOK	NDUFB7	CSRP3	TFDP1	CLSPN	PPIA	SERINC1
				BNIP3L	MT-CO1	WSB1	ACYP1	CRIP2	ENO3	MSRB3
				CPXM1	CBX1	PLK2	PPIA	CAP2	CAVIN1	ARPC3
				NPPA	ATP5PB	AC020909.2	PA2G4	HACD1	PDIA3	HSBP1
				PELO	COX7C	STARD4-AS1	SSRP1	MIS18A	GSTP1	CTNNA3
				NKX2-5	ATOX1	NPPB	FDPS	MT-CYB	PPP1R14B	BCAM
				FARP1	CSDE1	FN1	DBI	LAPTM4B	PPIB	TXN
				MT-ND3	SNRPG	S100A11	LSM3	MAML2	OST4	SFRP1
				HES1	PSMB5		PSMC3	DBF4	JUNB	YWHAZ
				MCL1	POMP		CACYBP	TMOD1	MB	SRP9
				ID1	SMS		SIVA1	RBM24	RND3	SNRPF
				COL4A6	RPS16		KPNB1	HSP90B1	SPATS2L	HRC
				RSPO3	SERF2		POLE3	SH3BGRL3	TUBB2A	AHNAK
				PDE4DIP	SSB		YWHAH	HNRNPR	TXN	TMOD3
				THBS1	YBX1		HNRNPD	FLNC	GDF15	HIF3A
				CYR61	PHB		SUPT16H	HNRNPA3	LASP1	NRIP1
				LRP1	ATP5MF		XPO1	FILIP1	GNAI3	ATP5F1D
				FBN2	TMA7		DDX39A	NAV1	PRELID1	H1FX
				MYH7	UBE2M		HNRNPA2B1	KNSTRN	KRT8	PDGFD
				MYOZ2	ALKBH7		ARL6IP1	RHOQ	TLN1	UBE2V2
				TRDN	UQCRQ		CDK5RAP2	TUBA1C	RHOQ	GNAI1
				TGM2	DEK		FADS1	CNTRL	CKM	TMEM245
				RYR2	BEX4		PTGES3	SRSF3	MTSS1	TIMP3
				AKR1A1	DYNLT1		ALYREF	MYOZ2	LOXL2	DNAJB6
				MT-ND1	COX6A1		SAE1	MT-ATP6	CYBA	NAV1
				MYOM1	POLR2L		NT5DC2	HNRNPH3	PPP1R14C	SEMA6A
				C11orf96	SNRPE		SRSF2	FITM1	BAX	USP28
				CYCS	ATP6V0B		CCP110	CNN3	PTMS	RSRC2
				COX5A	RAN		CCDC34	COX5A	SNAP23	CCDC69
				POPDC2	ATP5MG		H1FX	MT-ND2	UNC45B	MACF1
				VCAM1	ATP5PF		TCAP	CENPH	KRT18	SLC3A2
				COX7B	ATP6V1F		CMC2	RAD21	RPS19	IDH2
				ANKRD11	NDUFS6		PAICS	HNRNPD	ARGLU1	FREM2
				RBM24	COX6C		MALAT1	TGIF1	SNRPB	TPI1
				GLG1	MYL12B		GMPS	PKP2	FITM1	XPO4
				HACD1	GNAI2		SKA2	RND3	PAK2	KMT2A
				XIRP1	CLTA		YBX1	DEK	DEGS1	JUND
				PLN	NDUFB3		SRSF3	GSTP1	RALA	PLCXD3
				LDHB	MARCKSL1		EEF1B2	ATP5MC3	CCND1	ANXA6
				CNN2	COX7A2		ANP32E	VRK1	COX7B	ASB2
				ATP5MC1	SNX3		RBBP7	SFPQ	SVIL	ATP5F1B
				NEXN	MDK		PGP	NPM1	DDAH2	OBSCN
				WASF2	RPL4		IDH2	HES1	CLTA	S100A4
				TRIM55	RPL24		ANP32B	HP1BP3	MYOZ2	LIN7C
				CHCHD10	TMEM14B		EIF1AX	KIF22	MTUS2	BNIP3
				C7	COPE		PAXX	MT-CO3	NDUFS6	GCNT2
				NDUFS6	MAP1B		SRSF7	PDE4DIP	RAC1	KMT2E
				NREP	2023-09-07		NAP1L4	TUBA1B	CAVIN3	C4orf48
				TCAP	NDUFB5		CALM2	EMILIN2	ATP5MC3	BVES
				SMYD1	ATP5F1B		TFAM	CKM	GPX8	PSMA7
				ATP5MC3	PEBP1		SMCHD1	SRP9	MYH7	SYNE2
				FITM1	RPL36AL		CKAP5	SNRPB	MAP1B	NDRG2
				CORIN	RBP1		NSD2	MTUS2	SYNE2	SARAF
				MDH1	PSMB6		GLO1	ENO3	MYOCD	EHD4
				CTGF	ANXA5		TPR	NDUFA4	TPM2	HSPG2
				SC5D	NOP10		IDI1	PSIP1	P3H1	IER5L
				HNRNPA1	RABAC1		SUMO2	RBMX	SQLE	STARD4
				PDK1	TUBB		FTL	LMNB2	ATP5F1A	MYH7B
				CRYAB	SRP9		MYH10	ANP32E	VCAM1	CECR2
				CXCL12	C12orf57		JPT1	ATP2A2	BMP5	GOT1
				ATP5F1B	TCEAL8		LDB3	UNC45B	SPCS3	CLIC1
				LINC00881	FIS1		PLN	ALPK2	PDLIM5	ERBB4
				PPP1R12B	PPIC		EPB41L4A-AS1	MB	ARHGDIA	MRPS25
				PPP1R14C	SMIM26		EMC10	SNRPF	PFKP	HOMER3
				ALPK2	C4orf3		KCNQ1OT1	CTGF	DMKN	TRA2B
				PDLIM5	VKORC1		PLK2	SLC9A3R1	TNFRSF1A	DGUOK
				FABP3	UBB		RSRP1	KPNA2	STMN1	TNFRSF12A
				TMOD1	RPS5		KRT19	TECRL	FHOD3	PHPT1
				IRX4	UQCR10		ADAMTS6	COX5B	CSRP2	ZC3H13
				RGS5	EIF3M		MEIS2	SUMO2	ALPK2	CCDC50
				LMO7	S100A13		DMD	XRCC5	ACTR3	TBX5
				EIF1B	SF3B6		AC020909.2	ARL4C	ZYX	RHOC
				ANKRD1	SPCS1		GABPB1-AS1	CALM1	YWHAZ	AKIRIN2
				UNC45B	VDAC2		MYBPC3	UBE2S	SEC61G	MATN2
				COX6C	P4HB		MYH7B	MYOCD	SERP1	NNT
				APOBEC2	TUBA1B		STARD4-AS1	PNRC2	PDK1	MAPK6
				FHL2	SNRPD2		NEAT1	H2AFV	MAP3K20	PSMA4
				AGL	CHCHD10		WSB1	FBN2	S100A13	EIF4G2
				SH3BGR	FKBP2		ANKRD1	HNRNPDL	COX5A	RHOB
				PKP2	PPIA		S100A11	COX6C	AHNAK	DMD
				EMP2	MRPL33			RAN	BCAP31	HSPB8
				COL2A1	HSPE1			RANBP1	MESD	PFDN2
				PGAM2	FAM96B			HNRNPA0	TCAP	PPP1R16A
				MYLK3	MRPL51			MYLK3	LMO7	HADHA
				MTUS2	PHPT1			LINC00881	EMILIN2	ADAMTS1
				TCEA3	NDUFAB1			ID2	MAP1LC3B	ZEB2
				PPP1R1A	TNNC1			CSRP3	CNN1	CACNB2
				HSPB3	EIF3L			FN1	EEF1A2	NRP2
				LMOD2	LAPTM4A			KHDRBS1	CLDND1	CDKN1C
				CAP2	COX14			DTYMK	LAMA2	CEP126
				ATP2A2	RPS9			COL3A1	DSTN	APLP2
				FLNC	FAU			BMP5	FTH1	PGK1
				CRIP2	CHMP2A			COX6B1	RBM24	CACNA1C
				MT-ND4L	ANP32B			HNRNPM	MT-ND2	CAST
				RHOQ	YWHAQ			FABP3	TMA7	SINHCAF
				CISD1	ECH1			ETFB	CCDC141	HK1
				NAV1	CBX3			SPDL1	CORIN	PAK2
				MLF1	TUBA1A			NCL	MT-ND4L	LMOD2
				PRDX1	MAP1LC3B			H1FX	SNTA1	EIF1
				PEG10	FTH1			FHOD3	ATP2A2	DNAJA1
				QKI	METTL9			GAPDH	P4HB	BCL7A
				SPHKAP	NDUFA13			TGFBR1	ID3	PGM1
				LINC01405	ATRAID			SINHCAF	CISD1	HMGCS1
				STARD4	EIF3I			BUB3	RABAC1	LSM7
				CTNNA3	HIST1H4C			KLF3	EMP2	TLN2
				NPPB	EIF3K			SUPT16H	ACTA2	ACOT11
				RAB3IP	TMEM256			HNRNPC	PTPRD	NPPB
				LRRC49	PRDX1			PPP1R14C	TCEAL9	LNPEP
				SNTA1	RPS15			PDK1	HSPB1	SNRPB
				FILIP1	CALR			TGM2	TSTD1	FAM32A
				CLDN6	EDF1			NASP	EIF4E2	SVBP
				MYOCD	GYPC			SNRPE	EZR	LMOD1
				EMILIN2	SEC11A			HNRNPU	TKT	NPTN
				MEF2A	NHP2			FAM107B	GUCY1A1	RAB3IP
				DMD	PHB2			MGST3	TRIM55	GPATCH8
				MAP3K20	ANAPC11			ATP5ME	PAPSS1	KLF6
				TMEM56	CYCS			HELLS	RCN1	KDR
				WSB1	RPS13			SNTA1	XIRP1	YWHAQ
				STK39	ZNHIT1			ATP5F1A	MYLK3	POLR2K
				HMGB2	RAB2A			HIST1H4C	ATP1A1	SNRPD1
					CAMTA1			CBX5	NCAM1	YWHAH
					COL4A2			ACTL6A	FHL2	GRHPR
					SERINC1			EIF5	EPB41L3	TMEM258
					ELOC			PHGDH	PGAM2	MPDZ
					POLR1D			TCAP	LMO4	SLC16A12
					NDUFA1			JPT1	PDIA6	INPP5A
					RACK1			S100A11	TNFRSF12A	SDHA
					YBX3			ATP5MC1	ECE1	RALA
					CHD4			RPS3	CRYAB	EIF4A2
					CSRP2			PTGES3	FADS2	ZFAS1
					ATP5MC1			HIPK3	EIF1B	HCN4
					RPL26			BTG3	SUB1	APP
					DNAJC8			HNRNPK	IRX4	DICER1
					LBH			CCDC141	PLS3	CDC42EP3
					RAB11A			PDIA3	BZW1	ZNF706
					PAIP2			NUDT4	ATP5PO	P4HTM
					ATP5F1D			PGAM2	PPM1K	THUMPD3-AS1
					HINT1			LAMA2	SELENOH	ENAH
					ATP5F1A			ANP32B	AGL	STARD4-AS1
					NDUFA12			HES4	ARPC4	DDIT3
					HMGN2			PTBP3	CRABP2	C6orf226
					LDHB			MLF1	COL5A2	POLR2L
					ARPC2			KRT18	BCL10	KIF2A
					BANF1			ATP5F1B	COX5B	BZW1
					H1FX			MYH7	ERBB4	MRPL36
					HADHA			VCAM1	TMEM30A	HTRA1
					CAPZA2			NID2	IKBIP	DNALI1
					MRPL57			AURKA	IER2	SMIM14
					NDUFS8			LSM5	BAMBI	AKAP13
					VDAC1			XIRP1	RAB3IP	AAMDC
					SKP1			LAMA4	TCEA3	IP6K2
					MGST3			HMGA1	HSPB3	CDC42
					HNRNPA0			HACD3	PPP1R12B	SEC62
					MPC2			EEF1A2	TMEM50A	UACA
					RHOC			CHEK1	CMYA5	ADCY6
					ITM2C			RPS6	ATP6V0E1	DDX1
					PTMA			TPM4	S100A6	TRAF4
					RPS4X			VCAN	ARF1	CWC15
					DSTN			ASPH	HSP90B1	DST
					TIMM13			PPIA	LINC00881	PCDHB2
					NDUFAF3			PDIA4	IGFBP5	C18orf32
					NDUFA11			RFC4	ZNF706	TCAF1
					TMEM141			IGF2BP1	PDLIM1	ZNF326
					MYL6			MDH2	ATP5F1B	C7
					MRPS36			KCTD12	DMD	MICAL3
					PGK1			YEATS4	SEC62	C1orf122
					H3F3B			CDK5RAP2	KIF26B	CLU
					RPS6			GINS2	CALR	DHX40
					TRIR			RPS20	TMEM219	PFDN4
					ATP5MC3			SVIL	MYL6	THUMPD1
					NME4			AGL	SH3BGR	ID3
					TSC22D1			SEC61B	COMT	POLR2I
					RPLP0			MT2A	ASPH	MIR133A1HG
					VEGFB			UBE2I	MED10	CRABP2
					NPM1			KRT8	ETV1	SCAND1
					NDUFS5			2023-09-11	HAND1	NRP1
					BEX3			HSPB3	TRH	ALCAM
					MDH1			ANXA6	ADAMTS6	S100A11
					PPP1R14B			SYNCRIP	SRI	MOXD1
					ARPC5			LSM6	AKAP12	ARGLU1
					RPS21			DNAJC9	GATA6-AS1	CCDC167
					ZFAS1			IRX4	NTAN1	DAD1
					PRELID1			PNN	LRRC49	TAGLN
					DBI			SRSF7	KRT10	BMP2
					RPS19BP1			FHL2	RDH11	LCOR
					RBX1			S100A10	DENND5B	GLRX5
					MYL7			RBM3	ADRM1	NEAT1
					RAD21			USP1	TUBA1A	NIPSNAP1
					PAIP1			PDIA6	KIF5B	EAPP
					CALM2			RPL27A	SUMO2	CAMLG
					TXNL4A			CKAP4	CDV3	UBXN1
					LAPTM4B			SNRPD1	SPHKAP	DDIT4
					CAMLG			SKA2	RAB2A	BLOC1S6
					PSMD7			BZW1	FAM89B	DYNLL2
					ECHS1			CREM	NPPA	ATF4
					ARL3			ALPK3	DNAJC1	PSENEN
					RTN4			IER5L	UBA52	RPAIN
					NOL7			MZT1	JUND	ZNF503
					RPL37			COL4A2	MITF	AKAP9
					PSMA2			SRSF4	PDIA4	ACTL6A
					GLO1			ATP1A1	CNIH4
					COX4I1			PPM1K	FAM162A
					BZW2			CRYAB	SEM1
					ARL6IP4			UQCRB	TBCB
					ACTR2			RPS19	HMGCR
					KRT18			HEY2	ZEB2
					SSR2			PFN2	TUBB6
					DMAC1			TMSB10	BRI3
					PCBD1			PSMA4	BEX1
					CCT2			HK1	CAPNS1
					EMC6			TYMS	COL2A1
					EIF3G			CORIN	SRP72
					MDH2			ATP5PO	OBSCN
					RPS17			TCEA3	RBPMS2
					LDHA			CFL1	APOBEC2
					LAMTOR4			CTCF	CPEB4
					RPL34			TUBB4B	HRC
					RPS27A			DCP2	GNB1
					CCT6A			COL18A1	FILIP1
					PRDX4			OBSCN	CTNNA3
					MRPL20			SH3BGR	SYNPO2L
					MINOS1			RAC1	HM13
					TRAPPC1			HMGXB4	MEF2A
					COX5B			APOBEC2	SCUBE3
					MRPS34			ANXA2	CMPK1
					RPL12			LBH	BMP7
					MRPL47			MMP15	STK39
					RTL8C			RRM1	PLXNA4
					ETFB			N4BP2	PDHA1
					SNRPC			FAM189A2	VEGFA
					UQCRH			LITAF	FDPS
					SNRPN			IGFBP3	DPYSL3
					RPL13A			TPI1	CGNL1
					SMIM30			MAP3K20	ERBB2
					TIMM8B			UBE2T	TUBB
					HNRNPK			TMBIM6	PLOD2
					ATP5MPL			FTL	APRT
					RWDD1			MITF	FAM189A2
					PSMB3			LSM4	RBM3
					PPM1G			RPA3	SOBP
					TBCA			SLC3A2	UFM1
					SMC3			PGRMC1	SMIM12
					TUFM			TRH	LINC01405
					TAX1BP1			HAND2	PSMD8
					ATP5MC2			SMARCA5	CCDC69
					DOK4			CKAP5	SNRPD1
					PFDN5			RCN1	GOT1
					GSN			HIST1H1E	ENAH
					ADH5			SMARCC1	DYNLL1
					NDUFA4			SMC3	TMEM245
					CHMP5			GATA6-AS1	SFRP1
					PRDX2			SPARC	HIPK3
					VPS28			TMEM97	NNT
					NDUFA8			HDGF	NDUFB1
					ZFR			SKIL	LAPTM4A
					MRPS6			DBN1	MANF
					CYB5R3			THRAP3	SCD
					RAD23A			LMO7	ARF5
					RTN3			FXYD6	HSPD1
					PDCD5			DKK3	A1BG
					PPDPF			LASP1	OBSL1
					SPARC			SPHKAP	NUTF2
					FAM213A			BNIP3	CDKN1A
					NBDY			EIF4G2	CDK6
					BUD31			CMYA5	PSMB2
					SELENOH			GMNN	GJA3
					MYL3			HSPA5	C12orf57
					TMEM50A			FUBP1	HSPA8
					DRAP1			BRD7	UBC
					RPS10			LINC01405	FREM2
					ECI1			CALD1	TM9SF3
					RPL27A			NDUFV3	WDR1
					EEF1D			SEM1	ACLY
					SH3BGRL3			TRAM1	PROX1
					DYNLL1			LSM7	MICAL2
					LSM4			YWHAE	ABLIM1
					HNRNPAB			FARP1	TNFRSF19
					PGM1			WASF1	NOP10
					RPL19			CTNNA3	RBM38
					POLR2J			CNN2	PGM1
					PAK2			DNMT1	RGS3
					MT-ND2			CLTA	SELENOS
					RPL7			BAZ1B	GABPB1-AS1
					NES			G2E3	CACNB2
					RPL22L1			MDFI	UQCRC2
					HSPB1			CNIH4	FIGN
					NDUFS7			ACO2	FERMT2
					ACTR3			ILF2	ALCAM
					SNRPF			COL1A1	PFDN2
					ACTC1			MEF2C	PPP4C
					RPS26			MTUS1	FGF13
					PYURF			SNRPG	MAGED2
					GTF2H5			LSM3	COL6A1
					TMSB4X			TCF4	ASB2
					COX7B			GNB1	TGFB2
					LAMTOR1			CAP1	TBX5
					IDH2			EVA1B	PLEKHA5
					RAB13			GATA4	GDI2
					HNRNPF			SSRP1	TSHZ2
					BAX			CISD1	MYADM
					TAF10			ANP32A	BCAM
					WASF2			ATP1B1	BZW2
					C9orf16			PPP1R12B	ID4
					SBDS			KIF26B	LMOD2
					SSBP1			LMAN1	MVD
					NASP			HRC	HCN4
					ATP5F1E			KLF6	ACO2
					COA3			PHIP	MYH7B
					SMDT1			SESN3	PON2
					PSMB7			PRELID1	GPI
					STOML2			RCAN2	SLC1A3
					EIF5A			RAB11FIP1	TMEM165
					RPL26L1			RRBP1	CPVL
					PSMC1			FBL	CADM1
					RPS11			GPI	SLCO3A1
					DYNC1LI1			SPATS2L	TUBA1B
					BASP1			KRAS	NDUFV3
					ANXA2			U2SURP	GAS6
					YWHAE			HIST2H2AC	PTGES3
					NCL			HMGA2	PPP1R16A
					H3F3A			PPP4C	GCNT2
					CISD1			RBPMS	CCT5
					MYL12A			PRRC2C	SLC25A24
					EEF1B2			ACOT13	FXYD1
					RPL6			TCEA1	PYGM
					GSTM3			SF3A3	PRKAG2
					STMP1			MASP1	PRKAA2
					H2AFV			MCL1	EDNRA
					LPP			SYNPO2L	RNF207
					RTRAF			CLIC1	ADPRHL1
					RPS20			CCDC69	ZFP36L1
					SPAG7			IER2	NAV1
					RPSA			SIVA1	HSPA5
					MRPL36			LAMB2	MT-ND6
					SNRPD1			UGP2	USP28
					RTF2			SLCO3A1	SOD2
					TOMM7			NDUFS2	PLCXD3
					AHNAK			DENND5B	PFKM
					BTG1			HAND1	NIPSNAP2
					CCT7			BZW2	SPEG
					CCT5			RNF207	CASZ1
					RPL27			ZNF706	NPPB
					TIMM17B			MORF4L2	RGS5
					CREM			SQLE	SMTNL2
					HTRA1			LSM8	HERPUD1
					LAMTOR2			NUDCD2	FSD2
					CYC1			KIF5B	ESRRG
					STUB1			HIST1H1C	COX6A2
					NAP1L1			MRPL51	BNIP3
					SRP14			RBPMS2	RPS27L
					MRPS21			PPP1R16A	TENM4
					MMADHC			CACNB2	HIF3A
					PSMA5			MSH6	TMEM38A
					CYBA			SUCO	LAMA4
					DCTN3			ENAH	SDHA
					EIF1AY			RAI14	CADPS
					PFKP			UQCRC2	CACNA1C
					SLC25A6			SNRPD2	IRX3
					ANP32E			C11orf58	NDUFV1
					GOLGA7			BVES	DOK4
					METTL26			CALR	XPO4
					UBA52			SC5D	CRNDE
					TOMM22			ZFAS1	CTSV
					CFL2			STK39	LAMB1
					FABP3			AKAP12	ENDOG
					MT-CO3			ACOT11	KLHL23
					MANF			HIF3A	MYO18B
					CHCHD1			KDELR1	MLIP
					SLC25A3			PABPC1	MCC
					WAC			QKI	USP13
					GRHPR			RALY	ADCY5
					THOC7			ACTR2	MOXD1
					GAMT			CACNA1C	TNNI3
					PLOD2			SAE1	NID2
					ARPC1A			PGK1	MPPED2
					ECI2			IKBIP	PWAR6
					MT-CYB			PAPSS1	KIF13A
					COX6B1			PHAX	TCP1
					UQCC2			PDHA1	PTPRK
					SNRPB			PSMB2
					CKM			TPR
					LSM3			SMC5
					ARPC5L			BCLAF1
					DPYSL3			ARHGAP29
					C1orf43			PLXNA4
					VCP			DDX6
					ACTA2			LRRC49
					MRPL28			POLR2A
					FUNDC2			GOT1
					PRDX3			HCN4
					NDN			HAND2-AS1
					CPE			ABLIM1
					COPZ1			ZCRB1
					RPL10A			FAM162A
					LEPROT			ASB2
					SRSF3			NPPA
					SMPX			ERBB2
					ATXN10			ANKRD11
					LAGE3			ENY2
					TNNI1			RBM38
					PTN			MANF
					YWHAH			CCNI
					TMEM263			HSP90AA1
					SELENOW			VEGFA
					PCMT1			MAP4K4
					PDLIM1			MT-ATP8
					MYL9			HSPA13
					POLR2E			DGUOK
					RPS4Y1			RIF1
					HDDC2			CDK4
					RPS27L			BOD1
					ATP5IF1			UBL3
					AAMDC			GJA3
					DGUOK			PROX1
					FN1			RBM20
					MRPS26			MYH7B
					ARL2BP			TM9SF3
					DUT			HNRNPF
					SIVA1			MCRIP2
					CSRP3			SSR2
					VBP1			PSMC3
					C1orf122			PSMB1
					RANBP1			RRAD
					KPNB1			ERBB4
					SUCLG1			DNAJC8
					CACYBP			PDLIM1
					ACTG1			SRP72
					VTI1B			BCO2
					FAM136A			SF3B2
					DCXR			SAT1
					MRPL54			TXNDC12
					PPA1			RBM17
					RBM3			GNAI2
					SELENOF			FSD2
					NDUFS3			NDRG2
					SELENOT			TMEM38A
					PMPCB			EIF1B
					ID1			SMC1A
					MT-ND3			MLIP
					MB			NNT
					TIMMDC1			PDGFD
					PSMC5			CCT5
					RPL23A			DBI
					RPL23			HTATSF1
					ZMAT2			SNW1
					BAD			ACIN1
					MARCKS			GNAI3
					EIF6			TMEM30A
					TAGLN			PKIA
					JAK1			KCNH7
					CISD2			MYH10
					MRPL12			EIF1AX
					HNRNPA1			PSMA7
					NUTF2			ADPRHL1
					SLC25A11			MIR133A1HG
					SLC38A2			VIM
					REEP3			EZR
					MRPL17			PRDX2
					SERBP1			AL451069.1
					NACA			PRKAG2
					PSME2			PYGM
					MT-CO2			SDHA
					TSTD1			SPEG
					TMEM230			SEC62
					HEBP2			LMOD2
					MRPL15			ATP2B4
					ACADM			MTFR1L
					PUF60			SH3PXD2A
					ID3			ATP13A3
					UBE2S			NPPB
					ENO3			FXYD1
					RPL11			KRT19
					BEX1			ETV1
					CCND1			RAB3IP
					MRPS15			DMD
					FAM177A1			FBXO32
					TBCB			SERBP1
					ISOC2			ANKRD1
					UQCRB			STARD4-AS1
					NME1			TBX2-AS1
					SDHB			TOP2B
					RPL35			HSF1
					MT-ND4L			C7
					RGS5			PAM
					HPF1
					TRAPPC6A
					RPL14
					CRYAB
					H2AFJ
					ENDOG
					TAX1BP3
					MRPS18B
					DPH3
					MOCS2
					GTF3A
					MCUR1
					DNPH1
					LZIC
					CHCHD5
					HINT2
					NFU1
					AKR7A2
					PPP1R7
					ZCCHC17
					TCEA3
					NIFK
					SUDS3
					IGFBP5
					MSN
					S100A16
					MIEN1
					HMGB1
					MASP1
					PRSS35
					GGCT
					RPS24
					RALY
					CAVIN1
					MRPL55
					PLN
					MRPL18
					LIX1
					LSM10
					TRH
					MT-ND1
					FAM162A
					HAND1
					FITM1
					SNAPIN
					PGAM2
					HIST1H1C
					CDKN1B
					RNMT
					BMP2
					UROD
					STARD4-AS1
					TOB1
					NPEPPS
					TYMS
					HMGB2
					CKAP2
					MT-ATP6
					NPPA
					USP34
					ISOC1
					FXYD1
					PKN2
					PIK3C2A
					CDK13
					NPPB
					MAT2A
					SLC8A1-AS1
					RBM25
					KANSL1
					UBE2G2
					FBXO22
					MYH6
					MYH7
					RERE
					TUT4
					AAK1
					RBM39
					FNBP4
					ZNF638
					RSRP1
					TRA2A
					CHD2
					PIAS2
					PTTG1
					VEZT
					CCDC144NL-AS1
					NKTR
					CCNL2
					SLC8A1
					SRSF1
					SNRNP70
					FGD6
					TANC2
					RBM6
					CPEB4
					VPS13A
					MDM4
					CARMN
					PDE4DIP
					ZFYVE16
					PHC3
					CENPF
					LRBA
					ZNF207
					HERC4
					HMBOX1
					CHD9
					LENG8
					WDR60
					ERICH1
					PPP6R2
					UBE2V1
					ZRANB2
					GPBP1
					ARID1B
					LMO7
					PRPF4B
					TTC14
					PWAR6
					SLC25A37
					UPF2
					TTTY15
					BMP5
					FNIP1
					ZNF431
					JPX
					MYSM1
					GPATCH2
					CACNB2
					MFSD14C
					POLR2J3.1
					RAB3IP
					DGKH
					ADAMTS6
					SHPRH
					ERBB4
					FTX
					QKI
					CLK1
					PAXBP1
					CMYA5
					MUC20-OT1
					PNISR
					MICAL3
					TOP2A
					LUC7L
					CTNNA3
					FSIP2
					MKI67
					UTY
					ALPK2
					TRIM73
					GCNT2
					RNF207
					ENOSF1
					BCO2
					DIP2A
					WDR73
					CCDC141
					MIR133A1HG
					PRH1
					CEP295
					PPFIA4
					PPP1R9A
					AC060780.1
					INTS6L
					AHI1
					NEAT1
					VEGFA
					IRX4
					CHKA
					CADPS
					N4BP2L2
					TARBP1
					SIPA1L1
					SLCO3A1
					PURPL
					TECRL
					ABCA8
					RBM24
					ECHDC2
					MYH7B
					LUC7L3
					LDB3
					ACOT11
					INTU
					GABPB1-AS1
					AUTS2
					ARGLU1
					GOLGA8A
					SLC1A3
					KCNH7
					AC097478.1
					WSB1
					KCNQ1OT1
					SORBS2
					FAM189A2
					SYNC
					RNPC3
					MYBPC3
					CACNA1C

## Sheet: Legend
Extended Data 2. Markers of cell clusters in bCOs.
Marker genes of each cell cluster are shown. The Markers were found using Seurat's FindAllMarkers command.
