# Supplementary material for: Efficient and reproducible generation of human iPSC-derived cardiomyocytes and cardiac organoids in stirred suspension systems
Source: Nat Commun. 2024 Jul 15;15:5929. doi: 10.1038/s41467-024-50224-0 (PMC11251028; doi:10.1038/s41467-024-50224-0)
Supplement: Supplementary file 18 — Source data [file 41467_2024_50224_MOESM18_ESM.xlsx]

## Sheet: Fig.1b
	>90% cTnT	Failed
	87	60
	93	66
	78	93
	91	95
	81	33
	98	57
	96
	99
	99
	92
	71
	80
	89
	90
	92
	71
	88
	98
	93
	83
	98
	99
	99
	95
	99

## Sheet: Fig.1c
	>90% cTnT	Failed
	163	164
	169	536.814
	98.64	45
	106	135
	206	139
	236	100
	135	91
	121	108
	148
	101
	253
	139.52
	94.5
	159.86
	140
	134.26

## Sheet: Fig.1d
	>90% cTnT	>60% cTnT
	100	15.3
	110	10
	80	20
	68	27
	205	50
	100	38.4
	100	40
	71	15
	95
	100
	200
	150
	111
	60
	225
	70
	120
	100
	283
	90
	106
	110
	50
	200
	130

## Sheet: Fig.1e
	bCMs	ML-CMs
	91	80
	99	70
	91	90
	94	92
	91	85
	98	64
	100	70
	90	87
	94
	92
	98
	90
	96
	91
	90
	90
	91
	94
	92
	97
	97
	98
	95
	90
	94

## Sheet: Fig.1f
	bCMs	ML-CMs
	24	90
	24	84
	12	78
	18	42
	24	42
	18	78
	36	60
	60	30
	24	42
	51	60
	57	72
	30	54
	33	36
	27	42
	30	42
	63	36
	57	42
	30	42
	33	72
	33	66
	27	54
	30	60
	30	54
	39	42
	45	48
	42	54
	36	72
	39	48
	27	42
	33	90
	45	78
	27	36
	30	54
	27	36
	27	30
	30	54
	27	36
	39	36
	24	42
	33	30
	27	36
	27	60
	27	54
	30	30
	27	36
	30	30
	12
	12
	12
	6
	12
	12
	6
	6
	12
	6
	6
	12
	6
	12
	12
	12
	6
	6
	6
	6
	6
	12
	12
	6
	6

## Sheet: Fig.1h
			bCMs												mCMs
		Day 15	0.52	0.94	2.2										0.03	0.03	0.14

## Sheet: Fig.1i
				bCMs																mCMs
			Day 15	0.87	1.17	1.05	0.97													0.64	0.02	0.55

## Sheet: Fig.1i´
			Batch 1						Batch 2						Batch 3						Batch 4
		Day 15	0.85	1.22	0.97				1.09	1.41	1.35	1.15	1.07	1.29	1.16659	1.06953	1.35208	1.14591	1.10769	0.969095	1.74	1.08	1.29

## Sheet: Fig.1i´´
				Batch 1						Batch 2						Batch 3
			Day 15	0.81	1.08	0.98	1.34	0.9	0.96	0.02	0.02	0.03	0.03	0.04	0.04	0.92	0.98	1.07	0.75	0.77	0.74

## Sheet: Fig.1j
		bCMs																mCMs
	Day 15	1	0.7	1.48														0.75	6.36	4.7

[truncated: 127 more sheets: Fig.1k, Fig.1l, Fig.1m, Fig.1n, Fig.1o, Fig.1p, Fig.3b, Fig.3c, Fig.3d, Fig.3e, Fig.3g, Fig.3h, Fig.3i, Fig.3k, Fig.3l, Fig.3m, Fig.3n, Fig.3o, Fig.3p, Fig.3q …]
